# Supplementary material for: High‐throughput monitoring of wild bee diversity and abundance via mitogenomics
Source: Methods Ecol Evol. 2015 Jul 6;6(9):1034–43. doi: 10.1111/2041-210X.12416 (PMC5111398; doi:10.1111/2041-210X.12416)
Supplement: Supplementary file 2 — Table S1. DNA and assembly quality information for the 48 reference bee species and the 10 bulk samples. Table S2. Bee counts, biomasses, andmetabarcoding read numbers, subdivided by sample (columns) and bee species (rows). [file MEE3-6-1034-s002.xlsx]

## Sheet: ref.bee
Species	DNA concentration (ng/ul)	DNA volume (ul)	Total DNA (ug)	integrity	level
Andrena angustior	26.4	22	0.58	Degraded Moderate	D
Andrena bicolor	19.7	19	0.37	Degraded completely	D
Andrena chrysosceles	89.4	19	1.7	Degraded Moderate	C
Andrena cineraria	18	46	0.83	Degraded completely	D
Andrena dorsata	15.3	43	0.66	Degraded completely	D
Andrena flavipes	25.1	49	1.23	Degraded Moderate	C
Andrena fulva	29.2	21	0.61	Degraded Moderate	D
Andrena haemorrhoa	17.8	54	0.96	Degraded completely	D
Andrena labiata	15.1	21	0.32	Degraded Moderate	D
Andrena minutula	20.6	25	0.52	Degraded completely	D
Andrena nigroaenea	21	46	0.97	Degraded completely	D
Andrena nitida	18	46	0.83	Degraded completely	D
Andrena semilaevis	11	19	0.21	Degraded completely	D
Andrena subopaca	34.3	22	0.75	Degraded Moderate	D
Apis mellifera	24.3	74	1.8	Degraded Moderate	C
Bombus hortorum	37.4	83	3.1	Degraded completely	D
Bombus lapidarius	53	77	4.08	Degraded completely	D
Bombus lucorum	66.3	72	4.77	Degraded Moderate	C
Bombus pascuorum	530	25	13.25	Degraded completely	D
Bombus pratorum	91.8	75	6.89	Degraded Moderate	C
Bombus sylvestris	64.8	77	4.99	Degraded Moderate	C
Bombus terrestris	47.1	81	3.82	Degraded completely	D
Bombus terrestris/lucorum	42.9	69	2.96	Degraded Moderate	C
Halictus rubicundus	27.7	21	0.58	Degraded completely	D
Halictus tumulorum	8	21	0.17	Degraded completely	D
Hylaeus confusus	39.5	20	0.79	Degraded Moderate	D
Hylaeus dilatatus	13.7	23	0.32	Degraded completely	D
Lasioglossum calceatum	38.6	25	0.97	Degraded completely	D
Lasioglossum fulvicorne	17.2	24	0.41	Degraded completely	D
Lasioglossum laevigatum	20.4	23	0.47	Degraded completely	D
Lasioglossum lativentre	20.3	20	0.41	Degraded completely	D
Lasioglossum leucopus	8.4	84	0.71	Degraded completely	D
Lasioglossum malachurum	23.1	21	0.49	Degraded completely	D
Lasioglossum minutissimum	5.1	23	0.12	Degraded completely	D
Lasioglossum morio	21.3	22	0.47	Degraded completely	D
Lasioglossum parvulum	13.2	19	0.25	Degraded completely	D
Lasioglossum pauxillum	13.7	18	0.25	Degraded completely	D
Lasioglossum punctatissimum	28.6	18	0.51	Degraded completely	D
Lasioglossum villosulum	5.2	23	0.12	Degraded completely	D
Lasioglossum xanthopus	47	48	2.26	Degraded completely	D
Lasioglossum leucozonium	16.5	25	0.41	Degraded completely	D
Nomada fabriciana	6.7	19	0.13	Degraded completely	D
Nomada flava	18	25	0.45	Degraded completely	D
Nomada flavoguttata	11.6	36	0.42	Degraded completely	D
Nomada goodeniana	24.8	23	0.57	Degraded completely	D
Nomada ruficornis	36.5	23	0.84	Degraded completely	D
Osmia rufa	50.9	45	2.29	Degraded completely	D
Sphecodes ephippius	22	25	0.55	Degraded completely	D
Sphecodes miniatus	9.7	24	0.23	Degraded completely	D

## Sheet: bulk.bee
Samples	DNA concentration (ng/ul)	DNA volume (ul)	Total DNA (ug)	integrity	level	comment
Codicote_4A_1	120	465	55.8	Degraded Moderate	C	RNA contamination
Codicote_6A_1	82	480	39.36	Degraded Moderate	C	RNA contamination
Codicote_8A_1	76.2	430	32.77	Degraded Moderate	C	RNA contamination
Collings_6A_1	72.3	430	31.09	Degraded Moderate	C	RNA contamination
Collings_12A_1	79.9	430	34.36	Degraded Moderate	C	RNA contamination
Tismans_3A_2	82.8	430	35.6	Degraded Moderate	C	RNA contamination
Crux_1A_2	108	430	46.44	Degraded Moderate	C	RNA contamination
Crux_6A_2	60	417	25.02	Degraded Moderate	C	RNA contamination
Crux_7A_3	103	226	23.28	Degraded Moderate	C	RNA contamination
Malham_2A_3	78.2	295	23.07	Degraded Moderate	C	RNA contamination
